# Supplementary material for: BRCA1 foci test as a predictive biomarker of olaparib response in ovarian cancer patient-derived xenograft models
Source: Front Pharmacol. 2024 Jun 25;15:1390116. doi: 10.3389/fphar.2024.1390116 (PMC11234799; doi:10.3389/fphar.2024.1390116)
Supplement: Supplementary file 2 [file Table1.XLSX]

## Sheet: Tab S1
	Supplementary Table 1. The OC-PDXs used in this study with their pharmacological and molecular characteristics.
	#ID OC-PDX	cisplatin sensitivity	olaparib sensitivity	BRCA1+/GMN+ cells (%)	RAD51+/GMN+ cells (%)	HR status
	MNHOC511	S	S	0	0	HRD
	MNHOC212	S	na	0	1	HRD
	MNHOC230	S	S	0	5	HRD
	MNHOC106	S	na	0	0	HRD
	MNHOC247	na	na	0	9	HRD
	MNHOC249	na	na	0	26	HRD
	MNHOC250	na	na	0	40	HRD
	MNHOC276	na	na	0	10	HRD
	MNHOC281	S	S	1	3	HRD
	MNHOC218 OLAR	S	R	1	51	HRD
	MNHOC154	S	R	1	2	HRD
	MNHOC283	na	na	3	7	HRD
	MNHOC513	S	S	5	0	HRD
	MNHOC218	S	S	5	0	HRD
	MNHOC107	S	na	5	2	HRD
	MNHOC500	S	S	7	4	HRD
	MNHOC22	S	R	7	40	HRD
	MNHOC508	S	S	8	1	HRD
	MNHOC78	S	na	8	0	HRD
	MNHOC266	S	R	11	58	HRD
	MNHOC271	S	S	13	6	HRD
	MNHOC266 DDPR	R	R	23	20	HRD
	MNHOC8	S	S	32	20	na
	MNHOC76	R	R	33	2	na
	MNHOC109	S	na	35	2	na
	MNHOC164	S	na	35	56	na
	MNHOC143	S	R	46	26	na
	MNHOC239	S	R	48	38	HRP
	MNHOC8Y	R	na	51	4	na
	MNHOC239 DDPR	R	R	52	40	HRP
	MNHOC316 DDPR	R	R	56	25	HRP
	MNHOC241	S	na	60	3	HRD
	MNHOC263 DDPR	S	R	61	35	na
	MNHOC263	S	R	62	19	na
	MNHOC10	R	na	62	42	na
	MNHOC315	R	R	63	45	na
	MNHOC18	S	R	64	32	na
	MNHOC119	R	na	64	40	na
	MNHOC111/2	R	na	65	28	na
	MNHOC270	na	na	65	2	na
	MNHOC316	S	R	66	45	HRP
	MNHOC135	S	na	68	na	HRD
	MNHOC506	S	R	69	22	na
	MNHOC94/2C	R	R	70	38	na
	MNHOC182	R	R	73	70	na
	MNHOC258	S	na	75	58	na
	MNHOC9	S	na	77	3	na
	MNHOC503	S	na	78	62	na
	MNHOC84	R	R	80	32	na
	MNHOC124 DDPR	R	R	85	22	HRP
	MNHOC280	na	na	91	0	HRD
	MNHOC289	na	na	92	64	HRP
	MNHOC124	S	R	93	66	HRP
	MNHOC261	S	na	93	78	HRP
	MNHOC142	S	na	95	40	na
	Legend. S: sensitive; R: resistant; HRD: homologous recombination deficient tumor; HRP: homologous recombination proficient tumor; na: not available.
